# Supplementary material for: Abdominoplasty Skin-Based Dressing for Deep Wound Treatment—Evaluation of Different Methods of Preparation on Therapeutic Potential
Source: Pharmaceutics. 2021 Dec 8;13(12):2118. doi: 10.3390/pharmaceutics13122118 (PMC8708629; doi:10.3390/pharmaceutics13122118)
Supplement: Supplementary file 1 [file pharmaceutics-13-02118-s001.zip]

Archive with 1 entries (1 files):
- pharmaceutics-1439108-supplementary.pdf
